# Supplementary material for: Hyperbranched Polyethyleneimine–Coordinated Copper(II) Metallopolymers with Preferential Targeting to Prostate Cancer Cells
Source: Pharmaceuticals (Basel). 2025 Aug 12;18(8):1189. doi: 10.3390/ph18081189 (PMC12389146; doi:10.3390/ph18081189)
Supplement: Supplementary file 1 [file pharmaceuticals-18-01189-s001.zip]

Archive with 1 entries (1 files):
- pharmaceuticals-3787031-supplementary.pdf
